# Supplementary material for: Development and Evaluation of Multi-Module Retinal Devices for Artificial Vision Applications
Source: Micromachines (Basel). 2025 May 15;16(5):580. doi: 10.3390/mi16050580 (PMC12114173; doi:10.3390/mi16050580)
Supplement: Supplementary file 1 [file micromachines-16-00580-s001.zip]

Archive with 1 entries (1 files):
- micromachines-3621774-supplementary.pdf
